# Supplementary material for: Humanized monoacylglycerol acyltransferase 2 mice develop metabolic dysfunction-associated steatohepatitis
Source: J Lipid Res. 2024 Nov 5;65(12):100695. doi: 10.1016/j.jlr.2024.100695 (PMC11648239; doi:10.1016/j.jlr.2024.100695)
Supplement: Table S3 [file mmc3.xlsx]

## Sheet: Sheet1
								Bile Acid Indices
	BA composition	Total BAs		Total LCA		Total UDCA		Total CA		Total CDCA		Total MCA		DCA
		Avg	Stdev	Avg	Stdev	Avg	Stdev	Avg	Stdev	Avg	Stdev	Avg	Stdev	avg	stdev
	WT Chow	25282.9	11249.2	281.105	680.311	36.5668	73.1337	281.321	577.878	1782.23	3792.98	6906.13	7218.84	1203.27	3176.47
	WT CDAA+HFD	44672.5	7610.05	395.644	864.2	309.476	403.998	729.102	1953.52	1424.96	3125.38	17564.4	18941	701.831	1358.74
	WT CDAA+HFD+ELAFIBRANOR	23519.7	5530.74	837.138	1532.54	630.99	986.869	180.237	449.932	4920.59	10789.4	3145.62	3117.54	1374.59	2950.51
	hMgat2 Chow	41563.6	15123.1	300.164	674.762	109.35	215.274	487.508	1046.16	1692.26	3409.53	9512.75	9218.6	4517.78	11984.5
	hMgat2 CDAA+HFD	52918.1	8500.63	433.234	924.581	673.542	981.444	1562.62	4426.51	1685.25	3664.87	16601.8	19049.4	2978.58	6923.12
	hMgat2 CDAA+HFD+ELAFIBRANOR	21900.2	3853.74	354.395	690.728	726.718	1097.06	413.919	1159.47	2295.49	4939.82	4149.33	3535.07	1815.48	4046.39
	Hepatic Metabolism	Total Unamidated		Total G-amidated		Total T-amidated		Total Sulfated		Total Unsulfated		% Amidated	% Unamidated	% Sulfated	Amidated/Unamidated
		Avg	Stdev	Avg	Stdev	Avg	Stdev	Avg	Stdev	Avg	Stdev	Avg	Avg		Avg
	WT Chow	5590.92	3513.14	17.7247	9.1	19674.3	8091.47	10416.9	4660.67	14866	6588.5	22.1134	27.99	58.7987	3.52214
	WT CDAA+HFD	27668.4	6331.06	278.436	214.7	16725.7	5312.28	11927	3277.49	32745.5	4332.56	61.9361	27.3717	73.3013	0.614568
	WT CDAA+HFD+ELAFIBRANOR	3935.08	2114.97	740.579	934.2	18844	5574.15	6369.13	4222.84	17150.5	1307.9	16.731	-17.6756	72.92	4.97692
	hMgat2 Chow	12908.8	3653.8	17.3101	10.6	28637.5	12329.1	10166.4	4396.37	31397.2	10726.7	31.0579	18.4045	75.5402	2.21979
	hMgat2 CDAA+HFD	34868.4	14916.7	713.34	552.701	17336.4	5074.71	11312.9	3285.07	41605.2	5215.55	65.8913	33.8	78.6218	0.517651
	hMgat2 CDAA+HFD+ELAFIBRANOR	10133.1	3976.34	821.354	78.1169	10945.7	1971.29	5199.41	630.681	16700.8	3223.06	46.2696	46.8202	76.2586	1.16125
	Hydrophilicity	Total mono-OH		Total di-OH		Total tri-OH		% mono-OH		% di-OH		% tri-OH
		Avg	Stdev	Avg	Stdev	Avg	Stdev	Avg	Stdev	Avg	Stdev	Avg	Stdev
	WT Chow	639.841	259.181	6339.05	2128.79	14750	7497.82	2.53072	2.304	25.0725	18.924	58.3398	66.6522
	WT CDAA+HFD	31.042	6.61389	3698.27	1464.89	37559.2	8778.29	0.0694879	0.0869099	8.27863	19.2495	84.0767	115.351
	WT CDAA+HFD+ELAFIBRANOR	146.72	35.6831	10825	1861.62	6892.02	3468.49	0.623821	0.645179	46.0252	33.6596	29.3033	62.7131
	hMgat2 Chow	35.5608	14.5611	15065.4	6376.42	20650.5	7115.46	0.0855576	0.0962838	36.2465	42.1636	49.6842	47.0504
	hMgat2 CDAA+HFD	129.621	27.8049	5290.02	2201.23	38412.3	10204.3	0.244946	0.327092	9.99662	25.8949	72.5883	120.042
	hMgat2 CDAA+HFD+ELAFIBRANOR	134.811	55.7993	4878.36	1219.62	9678.39	2318.46	0.615572	1.44793	22.2755	31.6478	44.1932	60.1613
	Cyp8b1 Activity	Total 12ɑ-OH		Total non-12ɑ-OH		% 12ɑ-OH		12ɑ-OH/ non12ɑ-OH	CA/CDCA
		Avg	Stdev	Avg	Stdev
	WT Chow	3610.71	1243.16	17179.2	8269.47	14.2812		0.21018	0.157848
	WT CDAA+HFD	3235.42	1405.37	37817.7	8729.89	7.24254		0.0855532	0.511664
	WT CDAA+HFD+ELAFIBRANOR	3104.5	750.672	14912.7	4616.98	13.1996		0.208179	0.0366291
	hMgat2 Chow	12541.5	5450.34	22790.9	8004.64	30.1744		0.550288	0.288082
	hMgat2 CDAA+HFD	6888.67	2597.05	36463	9580.99	13.0176		0.188922	0.927233
	hMgat2 CDAA+HFD+ELAFIBRANOR	2252.18	931.624	12219.6	2590.96	10.2839		0.184309	0.180318
	Intestinal Contribution	Total primary BA		Total secondary BA		% primary BA	% secondary BA	primary BA/ secondary BA
		Avg	Stdev	Avg	Stdev
	WT Chow	17266.2	8353.56	3240.35	984.46	68.2917	12.8164	5.32848
	WT CDAA+HFD	39686.4	9391.71	1369.87	744.774	88.8385	3.06647	28.9709
	WT CDAA+HFD+ELAFIBRANOR	14865	4798.45	3163.14	570.106	63.2024	13.4489	4.69944
	hMgat2 Chow	22786.4	8053.86	11857.5	5145.92	54.823	28.5285	1.92169
	hMgat2 CDAA+HFD	40793.2	10966.7	2447.07	1013.08	77.0875	4.62426	16.6702
	hMgat2 CDAA+HFD+ELAFIBRANOR	13277.5	3297.32	1203.37	227.221	60.6276	5.4948	11.0336
